# Supplementary material for: Clinical Potential of Circulating Cell-Free DNA (cfDNA) for Longitudinally Monitoring Clinical Outcomes in the First-Line Setting of Non-Small-Cell Lung Cancer (NSCLC): A Real-World Prospective Study
Source: Cancers (Basel). 2022 Dec 6;14(23):6013. doi: 10.3390/cancers14236013 (PMC9735435; doi:10.3390/cancers14236013)
Supplement: Supplementary file 1 [file cancers-14-06013-s001.zip]

Archive with 1 entries (1 files):
- cancers-2008211-supplementary.pdf
